# Supplementary material for: ﻿Morphological and phylogenetic analyses reveal two new species of Rhodoveronaea (Rhamphoriaceae, Rhamphoriales) from China
Source: MycoKeys. 2025 Oct 10;123:105–19. doi: 10.3897/mycokeys.123.167930 (PMC12534790; doi:10.3897/mycokeys.123.167930)
Supplement: XML Treatment for Rhodoveronaea aquisubtropica [file mycokeys.123.167930-treatment1.xml]

<!DOCTYPE tp:taxon-treatment
  PUBLIC "-//TaxonX//DTD Taxonomic Treatment Publishing DTD v0 20100105//EN" "tax-treatment-NSO.dtd">
<tp:taxon-treatment xmlns:tp="http://www.plazi.org/taxpub"><tp:treatment-meta><kwd-group><label>Taxon classification</label><kwd>
                <named-content content-type="kingdom">Fungi</named-content>
              </kwd><kwd>
                <named-content content-type="order">Rhamphoriales</named-content>
              </kwd><kwd>
                <named-content content-type="family">Rhamphoriaceae</named-content>
              </kwd></kwd-group><mixed-citation publication-type="journal"><person-group><name><surname>Zhang</surname><given-names>Hong</given-names></name><name><surname>Tan</surname><given-names>Ting-Hong</given-names></name><name><surname>Ma</surname><given-names>Jian</given-names></name></person-group><article-title>﻿Morphological and phylogenetic analyses reveal two new species of <italic><tp:taxon-name><tp:taxon-name-part taxon-name-part-type="genus" reg="Rhodoveronaea">Rhodoveronaea</tp:taxon-name-part></tp:taxon-name></italic> (<tp:taxon-name><tp:taxon-name-part taxon-name-part-type="family">Rhamphoriaceae</tp:taxon-name-part></tp:taxon-name>, <tp:taxon-name><tp:taxon-name-part taxon-name-part-type="order">Rhamphoriales</tp:taxon-name-part></tp:taxon-name>) from China</article-title><source>MycoKeys</source><day>10</day><month>10</month><year>2025</year><volume>123</volume><fpage>105</fpage><lpage>119</lpage><pub-id pub-id-type="doi">10.3897/mycokeys.123.167930</pub-id></mixed-citation></tp:treatment-meta><tp:nomenclature><label>﻿</label><tp:taxon-name><object-id xmlns:xlink="http://www.w3.org/1999/xlink" content-type="arpha" xlink:type="simple">CD56C901-161C-5128-B95F-D4A03F0794A6</object-id>
              <tp:taxon-name-part taxon-name-part-type="genus" reg="Rhodoveronaea">Rhodoveronaea</tp:taxon-name-part>
              <tp:taxon-name-part taxon-name-part-type="species" reg="aquisubtropica">aquisubtropica</tp:taxon-name-part>
              <object-id xmlns:xlink="http://www.w3.org/1999/xlink" content-type="mycobank" xlink:type="simple">904169</object-id>
            </tp:taxon-name><tp:taxon-authority>H. Zhang &amp; J. Ma</tp:taxon-authority><tp:taxon-status xmlns:xlink="http://www.w3.org/1999/xlink" xlink:type="simple">sp. nov.</tp:taxon-status><xref ref-type="fig" rid="F2">Fig. 2</xref></tp:nomenclature><tp:treatment-sec sec-type="etymology" id="SECID0ELCBG"><title>Etymology.</title><p>“aqui-’’ refers to aquatic habitat of this fungus, and ‘‘-subtropica’’ means the climate type where the fungus was collected.</p></tp:treatment-sec><tp:treatment-sec sec-type="Holotype" id="SECID0E1CBG"><title>Holotype.</title><p><abbrev xmlns:xlink="http://www.w3.org/1999/xlink" content-type="institution" xlink:title="Herbarium of Guizhou Academy of Agriculture Sciences" id="ABBRID0EADBG" xlink:type="simple">GZAAS</abbrev> 25-0665.</p></tp:treatment-sec><tp:treatment-sec sec-type="description" id="SECID0EFDBG"><title>Description.</title><p><bold><italic>Saprobic</italic></bold> on decaying wood in a freshwater habitat. <bold><italic>Sexual morph</italic></bold> Undetermined. <bold><italic>Asexual morph</italic></bold> Hyphomycetous. <bold><italic>Colonies</italic></bold> on wood effuse, hairy, scattered or aggregated, brown. <bold><italic>Mycelium</italic></bold> partly superficial, partly immersed, composed of branched, septate, guttulate, smooth-walled, hyalina to brown hyphae. <bold><italic>Conidiophores</italic></bold> 204–270 × 4.9–7 μm (x̄ = 241.5 × 6 μm, n = 20), macronematous, mononematous, erect, flexuous, solitary, cylindrical, smooth-walled, septate, unbranched, black brown, mid brown, paler towards the apex. <bold><italic>Conidiogenous cells</italic></bold> polyblastic, integrated, terminal, determinate, sympodial, forming a rachis with subdenticulate loci, flexuous, pale brown to subhyalina, pigmented, with inconspicuous denticles. <bold><italic>Conidia</italic></bold> 10.5–13.5 × 4–5.5 μm (x̄ = 12.5 × 4.7 μm, n = 25), acropleurogenous, aggregated in slimy masses, ellipsoidal to narrowly obovoid, 1–3-septate, mostly 3-septate, smooth-walled, pale yellowish brown, guttulate, thin-walled, sometimes slightly constricted at the septa.</p><fig id="F2" position="float" orientation="portrait"><object-id xmlns:xlink="http://www.w3.org/1999/xlink" content-type="doi" xlink:type="simple">10.3897/mycokeys.123.167930.figure2</object-id><object-id xmlns:xlink="http://www.w3.org/1999/xlink" content-type="arpha" xlink:type="simple">7BE6B040-48C2-5436-8B73-4EDF0C27EBAC</object-id><label>Figure 2.</label><caption><p><italic><tp:taxon-name><tp:taxon-name-part taxon-name-part-type="genus" reg="Rhodoveronaea">Rhodoveronaea</tp:taxon-name-part> <tp:taxon-name-part taxon-name-part-type="species" reg="aquisubtropica">aquisubtropica</tp:taxon-name-part></tp:taxon-name></italic> (<abbrev xmlns:xlink="http://www.w3.org/1999/xlink" content-type="institution" xlink:title="Herbarium of Guizhou Academy of Agriculture Sciences" id="ABBRID0EBFBG" xlink:type="simple">GZAAS</abbrev> 25-0665, holotype). a, b. Colonies on the host surface; c–f. Conidiophores, conidiogenous cells and conidia; g, h. Conidiogenous cells and conidia; i–l. Conidia; m. Germinated conidium; n, o. Colonies on PDA from above and below after 36 days of incubation at room temperature. Scale bars: 50 μm (c–f); 20 μm (g, h); 5 μm (i–m).</p></caption><graphic xmlns:xlink="http://www.w3.org/1999/xlink" xlink:href="mycokeys-123-105-g002.jpg" position="float" orientation="portrait" xlink:type="simple" id="oo_1435501.jpg"><uri content-type="original_file" xlink:type="simple">https://binary.pensoft.net/fig/1435501</uri></graphic></fig></tp:treatment-sec><tp:treatment-sec sec-type="description" id="SECID0ELFBG"><title>Culture characteristics.</title><p>Conidia germinating on PDA within 12 hours, producing germ tubes from the conidial body. Colonies on PDA are circular with a raised surface and entire margin, reaching 30 mm in diameter after 36 days at room temperature (approximately 25 °C), and are brown to reddish brown in color on both the surface and reverse sides.</p></tp:treatment-sec><tp:treatment-sec sec-type="material" id="SECID0EQFBG"><title>Material examined.</title><p>China • Guizhou Province, Chishui City, Chishui River, on decaying submerged wood in a freshwater habitat, 10 October 2024, Hong Zhang &amp; Jian Ma, CS12 (<abbrev xmlns:xlink="http://www.w3.org/1999/xlink" content-type="institution" xlink:title="Herbarium of Guizhou Academy of Agriculture Sciences" id="ABBRID0EWFBG" xlink:type="simple">GZAAS</abbrev> 25-0665, holotype), ex-type living cultures <abbrev xmlns:xlink="http://www.w3.org/1999/xlink" content-type="institution" xlink:title="Guizhou Culture Collection, China" id="ABBRID0E2FBG" xlink:type="simple">GZCC</abbrev> 25-0635; <italic>Ibid</italic>., CS18 (<abbrev xmlns:xlink="http://www.w3.org/1999/xlink" content-type="institution" xlink:title="Herbarium of Guizhou Academy of Agriculture Sciences" id="ABBRID0ECGBG" xlink:type="simple">GZAAS</abbrev> 24-0083, paratype), living culture <abbrev xmlns:xlink="http://www.w3.org/1999/xlink" content-type="institution" xlink:title="Guizhou Culture Collection, China" id="ABBRID0EHGBG" xlink:type="simple">GZCC</abbrev> 24-0170.</p></tp:treatment-sec><tp:treatment-sec sec-type="notes" id="SECID0EMGBG"><title>Notes.</title><p>In our phylogenetic tree (Fig. <xref ref-type="fig" rid="F1">1</xref>), our isolates (<abbrev xmlns:xlink="http://www.w3.org/1999/xlink" content-type="institution" xlink:title="Guizhou Culture Collection, China" id="ABBRID0EWGBG" xlink:type="simple">GZCC</abbrev> 25-0635 and <abbrev xmlns:xlink="http://www.w3.org/1999/xlink" content-type="institution" xlink:title="Guizhou Culture Collection, China" id="ABBRID0E2GBG" xlink:type="simple">GZCC</abbrev> 24-0170) formed a sister clade to <italic><tp:taxon-name><tp:taxon-name-part taxon-name-part-type="genus" reg="Rhodoveronaea">Rhodoveronaea</tp:taxon-name-part> <tp:taxon-name-part taxon-name-part-type="species" reg="aquatica">aquatica</tp:taxon-name-part></tp:taxon-name></italic> (<abbrev xmlns:xlink="http://www.w3.org/1999/xlink" content-type="institution" xlink:title="Guizhou Culture Collection, China" id="ABBRID0ELHBG" xlink:type="simple">GZCC</abbrev> 20-0447 and MFLUCC 18-1339) with 76% <abbrev xmlns:xlink="http://www.w3.org/1999/xlink" xlink:title="Maximum likelihood" id="ABBRID0EQHBG" xlink:type="simple">ML</abbrev> support. A comparison of <abbrev xmlns:xlink="http://www.w3.org/1999/xlink" xlink:title="large ribosomal subunit" id="ABBRID0EUHBG" xlink:type="simple">LSU</abbrev>, <abbrev xmlns:xlink="http://www.w3.org/1999/xlink" xlink:title="internal transcribed spacer" id="ABBRID0EYHBG" xlink:type="simple">ITS</abbrev>, <abbrev xmlns:xlink="http://www.w3.org/1999/xlink" xlink:title="small subunit of the nuclear ribosomal DNA" id="ABBRID0E3HBG" xlink:type="simple">SSU</abbrev>, and <italic><abbrev xmlns:xlink="http://www.w3.org/1999/xlink" xlink:title="translation elongation factor 1-α" id="ABBRID0EBIBG" xlink:type="simple">tef1-α</abbrev></italic> sequences between <italic><tp:taxon-name><tp:taxon-name-part taxon-name-part-type="genus" reg="Rhodoveronaea">Rhodoveronaea</tp:taxon-name-part> <tp:taxon-name-part taxon-name-part-type="species" reg="aquatica">aquatica</tp:taxon-name-part></tp:taxon-name></italic> (MFLUCC 18-1339) and <italic><tp:taxon-name><tp:taxon-name-part taxon-name-part-type="genus" reg="Rhodoveronaea">R.</tp:taxon-name-part> <tp:taxon-name-part taxon-name-part-type="species" reg="aquisubtropica">aquisubtropica</tp:taxon-name-part></tp:taxon-name></italic> (<abbrev xmlns:xlink="http://www.w3.org/1999/xlink" content-type="institution" xlink:title="Guizhou Culture Collection, China" id="ABBRID0E2IBG" xlink:type="simple">GZCC</abbrev> 25-0635) and reveals their nucleotide differences of 3/774 bp (0.4%, without gap),20/502 bp (4%, including 4 gaps), 5/852 bp (0.6%, including 3 gaps), and 29/882 bp (3.3%, without gap), respectively, indicating that they are distinct species. Morphologically, <italic><tp:taxon-name><tp:taxon-name-part taxon-name-part-type="genus" reg="Rhodoveronaea">Rhodoveronaea</tp:taxon-name-part> <tp:taxon-name-part taxon-name-part-type="species" reg="aquisubtropica">aquisubtropica</tp:taxon-name-part></tp:taxon-name></italic> (<abbrev xmlns:xlink="http://www.w3.org/1999/xlink" content-type="institution" xlink:title="Herbarium of Guizhou Academy of Agriculture Sciences" id="ABBRID0ELJBG" xlink:type="simple">GZAAS</abbrev> 25-0665) differs from <italic><tp:taxon-name><tp:taxon-name-part taxon-name-part-type="genus" reg="Rhodoveronaea">R.</tp:taxon-name-part> <tp:taxon-name-part taxon-name-part-type="species" reg="aquatica">aquatica</tp:taxon-name-part></tp:taxon-name></italic> (MFLU 18-1593, ex-type) by its narrower conidiophores (204–270 × 4.9–7 μm<italic>vs.</italic>182–310 × 9–13 μm), and smaller conidia (10.5–13.5 × 4–5.5 μm vs. 23–27 × 9–11 μm) (<xref ref-type="bibr" rid="B29">Luo et al.2019</xref>). Therefore, we introduce <italic><tp:taxon-name><tp:taxon-name-part taxon-name-part-type="genus" reg="Rhodoveronaea">Rhodoveronaea</tp:taxon-name-part> <tp:taxon-name-part taxon-name-part-type="species" reg="aquisubtropica">aquisubtropica</tp:taxon-name-part></tp:taxon-name></italic> as a novel species based on the multi-gene phylogenetic analysis and morphological differences.</p></tp:treatment-sec><tp:treatment-sec><!--Section generated to contain objects referenced in tp:taxon-treatment.--><fig id="F1" position="float" orientation="portrait"><object-id xmlns:xlink="http://www.w3.org/1999/xlink" content-type="doi" xlink:type="simple">10.3897/mycokeys.123.167930.figure1</object-id><object-id xmlns:xlink="http://www.w3.org/1999/xlink" content-type="arpha" xlink:type="simple">27951908-4AA6-5BC9-966F-BB35E990D71F</object-id><label>Figure 1.</label><caption><p>Phylogenetic tree generated from the RAxML analysis based on the combined <abbrev xmlns:xlink="http://www.w3.org/1999/xlink" xlink:title="large ribosomal subunit" id="ABBRID0EH3AG" xlink:type="simple">LSU</abbrev>, <abbrev xmlns:xlink="http://www.w3.org/1999/xlink" xlink:title="internal transcribed spacer" id="ABBRID0EL3AG" xlink:type="simple">ITS</abbrev>, <abbrev xmlns:xlink="http://www.w3.org/1999/xlink" xlink:title="small subunit of the nuclear ribosomal DNA" id="ABBRID0EP3AG" xlink:type="simple">SSU</abbrev>, <italic><abbrev xmlns:xlink="http://www.w3.org/1999/xlink" xlink:title="translation elongation factor 1-α" id="ABBRID0EU3AG" xlink:type="simple">tef1-α</abbrev></italic>, and <italic>rpb</italic>2 sequence data. Bootstrap support values of RAxML (<abbrev xmlns:xlink="http://www.w3.org/1999/xlink" xlink:title="Maximum likelihood" id="ABBRID0E13AG" xlink:type="simple">ML</abbrev>) equal to or greater than 75%, and Bayesian posterior probabilities (PP) equal to or greater than 0.95 are given near the nodes as <abbrev xmlns:xlink="http://www.w3.org/1999/xlink" xlink:title="Maximum likelihood" id="ABBRID0E53AG" xlink:type="simple">ML</abbrev>/<abbrev xmlns:xlink="http://www.w3.org/1999/xlink" xlink:title="posterior probabilities" id="ABBRID0EC4AG" xlink:type="simple">BYPP</abbrev>, respectively. The Maximum Likelihood (<abbrev xmlns:xlink="http://www.w3.org/1999/xlink" xlink:title="Maximum likelihood" id="ABBRID0EG4AG" xlink:type="simple">ML</abbrev>) and Bayesian Inference (<abbrev xmlns:xlink="http://www.w3.org/1999/xlink" xlink:title="Bayesian Inference" id="ABBRID0EK4AG" xlink:type="simple">BI</abbrev>) analyses yielded similar tree topologies. Hyphen (“-”) indicates a posterior probability lower than 0.95 for Bayesian.<italic><tp:taxon-name><tp:taxon-name-part taxon-name-part-type="genus" reg="Myrmecridium">Myrmecridium</tp:taxon-name-part> <tp:taxon-name-part taxon-name-part-type="species" reg="schulzeri">schulzeri</tp:taxon-name-part></tp:taxon-name></italic> (CBS 100.54) and <italic><tp:taxon-name><tp:taxon-name-part taxon-name-part-type="genus" reg="Myrmecridium">M.</tp:taxon-name-part> <tp:taxon-name-part taxon-name-part-type="species" reg="sorbicola">sorbicola</tp:taxon-name-part></tp:taxon-name></italic> (CBS 143433) were selected as outgroups. Ex-type strains are denoted with “<sup>T</sup>” and newly obtained isolates are in bold black fonts.</p></caption><graphic xmlns:xlink="http://www.w3.org/1999/xlink" xlink:href="mycokeys-123-105-g001.jpg" position="float" orientation="portrait" xlink:type="simple" id="oo_1435500.jpg"><uri content-type="original_file" xlink:type="simple">https://binary.pensoft.net/fig/1435500</uri></graphic></fig></tp:treatment-sec><ref-list><ref id="B29"><mixed-citation xmlns:xlink="http://www.w3.org/1999/xlink" xlink:type="simple"><person-group><name name-style="western"><surname>Luo</surname><given-names>ZL</given-names></name><name name-style="western"><surname>Hyde</surname><given-names>KD</given-names></name><name name-style="western"><surname>Liu</surname><given-names>JK</given-names></name><name name-style="western"><surname>Maharachchikumbura</surname><given-names>SSN</given-names></name><name name-style="western"><surname>Jeewon</surname><given-names>R</given-names></name><name name-style="western"><surname>Bao</surname><given-names>DF</given-names></name><name name-style="western"><surname>Bhat</surname><given-names>DJ</given-names></name><name name-style="western"><surname>Lin</surname><given-names>CG</given-names></name><name name-style="western"><surname>Li</surname><given-names>WL</given-names></name><name name-style="western"><surname>Yang</surname><given-names>J</given-names></name><name name-style="western"><surname>Liu</surname><given-names>NG</given-names></name><name name-style="western"><surname>Lu</surname><given-names>YZ</given-names></name><name name-style="western"><surname>Jayawardena</surname><given-names>RS</given-names></name><name name-style="western"><surname>Li</surname><given-names>JF</given-names></name><name name-style="western"><surname>Su</surname><given-names>HY</given-names></name></person-group> (<year>2019</year>) <article-title>Freshwater <tp:taxon-name><tp:taxon-name-part taxon-name-part-type="class">Sordariomycetes</tp:taxon-name-part></tp:taxon-name>.</article-title><source>Fungal Diversity</source><volume>99</volume>(<issue>1</issue>): <fpage>451</fpage>–<lpage>660</lpage>. <ext-link xlink:href="10.1007/s13225-019-00438-1" ext-link-type="doi" xlink:type="simple">https://doi.org/10.1007/s13225-019-00438-1</ext-link></mixed-citation></ref></ref-list></tp:taxon-treatment>
