# Supplementary material for: ﻿Morphological and phylogenetic analyses reveal two new species of Rhodoveronaea (Rhamphoriaceae, Rhamphoriales) from China
Source: MycoKeys. 2025 Oct 10;123:105–19. doi: 10.3897/mycokeys.123.167930 (PMC12534790; doi:10.3897/mycokeys.123.167930)
Supplement: XML Treatment for Rhodoveronaea guizhouensis [file mycokeys.123.167930-treatment2.xml]

<!DOCTYPE tp:taxon-treatment
  PUBLIC "-//TaxonX//DTD Taxonomic Treatment Publishing DTD v0 20100105//EN" "tax-treatment-NSO.dtd">
<tp:taxon-treatment xmlns:tp="http://www.plazi.org/taxpub"><tp:treatment-meta><kwd-group><label>Taxon classification</label><kwd>
                <named-content content-type="kingdom">Fungi</named-content>
              </kwd><kwd>
                <named-content content-type="order">Rhamphoriales</named-content>
              </kwd><kwd>
                <named-content content-type="family">Rhamphoriaceae</named-content>
              </kwd></kwd-group><mixed-citation publication-type="journal"><person-group><name><surname>Zhang</surname><given-names>Hong</given-names></name><name><surname>Tan</surname><given-names>Ting-Hong</given-names></name><name><surname>Ma</surname><given-names>Jian</given-names></name></person-group><article-title>﻿Morphological and phylogenetic analyses reveal two new species of <italic><tp:taxon-name><tp:taxon-name-part taxon-name-part-type="genus" reg="Rhodoveronaea">Rhodoveronaea</tp:taxon-name-part></tp:taxon-name></italic> (<tp:taxon-name><tp:taxon-name-part taxon-name-part-type="family">Rhamphoriaceae</tp:taxon-name-part></tp:taxon-name>, <tp:taxon-name><tp:taxon-name-part taxon-name-part-type="order">Rhamphoriales</tp:taxon-name-part></tp:taxon-name>) from China</article-title><source>MycoKeys</source><day>10</day><month>10</month><year>2025</year><volume>123</volume><fpage>105</fpage><lpage>119</lpage><pub-id pub-id-type="doi">10.3897/mycokeys.123.167930</pub-id></mixed-citation></tp:treatment-meta><tp:nomenclature><label>﻿</label><tp:taxon-name><object-id xmlns:xlink="http://www.w3.org/1999/xlink" content-type="arpha" xlink:type="simple">029CFEE4-3E6E-58A2-A1EC-243B40E6BD88</object-id>
              <tp:taxon-name-part taxon-name-part-type="genus" reg="Rhodoveronaea">Rhodoveronaea</tp:taxon-name-part>
              <tp:taxon-name-part taxon-name-part-type="species" reg="guizhouensis">guizhouensis</tp:taxon-name-part>
              <object-id xmlns:xlink="http://www.w3.org/1999/xlink" content-type="mycobank" xlink:type="simple">904170</object-id>
            </tp:taxon-name><tp:taxon-authority>H. Zhang &amp; J. Ma</tp:taxon-authority><tp:taxon-status xmlns:xlink="http://www.w3.org/1999/xlink" xlink:type="simple">sp. nov.</tp:taxon-status><xref ref-type="fig" rid="F3">Fig. 3</xref></tp:nomenclature><tp:treatment-sec sec-type="etymology" id="SECID0E1LBG"><title>Etymology.</title><p>The specific epithet ‘<italic>guizhouensis</italic>’ refers to the locality “Guizhou Province”, from where the holotype was collected.</p></tp:treatment-sec><tp:treatment-sec sec-type="Holotype" id="SECID0EKMBG"><title>Holotype.</title><p><abbrev xmlns:xlink="http://www.w3.org/1999/xlink" content-type="institution" xlink:title="Herbarium of Guizhou Academy of Agriculture Sciences" id="ABBRID0EQMBG" xlink:type="simple">GZAAS</abbrev> 25-0663.</p></tp:treatment-sec><tp:treatment-sec sec-type="description" id="SECID0EVMBG"><title>Description.</title><p><bold><italic>Saprobic</italic></bold> on decaying submerged wood in a freshwater habitat. <bold><italic>Sexual morph</italic></bold> Undetermined. <bold><italic>Asexual morph</italic></bold> Hyphomycetous. <bold><italic>Colonies</italic></bold> on wood effuse, hairy, scattered or aggregated, brown. <bold><italic>Mycelium</italic></bold> partly superficial, partly immersed, composed of branched, septate, guttulate, smooth-walled, hyalina to brown hyphae. <bold><italic>Conidiophores</italic></bold> 211–268 × 4.5–6.3 μm (x̄ = 234 × 5.2 μm, n = 25), macronematous, mononematous, erect, flexuous, solitary, cylindrical, smooth-walled, septate, unbranched, black brown, mid brown, paler towards the apex. <bold><italic>Conidiogenous cells</italic></bold> polyblastic, integrated, terminal, determinate, sympodial, forming a rachis with subdenticulate loci, flexuous, pale brown to subhyalina, pigmented, with inconspicuous denticles. <bold><italic>Conidia</italic></bold> 11.5–17 × 4.3–6 μm (x̄ = 13.8 × 5.2 μm, n = 25), acropleurogenous, aggregated in slimy masses, ellipsoidal to narrowly obovoid, 1–3-septate, mostly 3-septate, smooth-walled, pale yellowish brown, guttulate, thin-walled, sometimes slightly constricted at the septa.</p></tp:treatment-sec><tp:treatment-sec sec-type="description" id="SECID0E5NBG"><title>Culture characteristics.</title><p>Conidia germinating on PDA within 11 hours, producing germ tubes from the conidial body. Colonies on PDA are circular with a raised surface and entire margin, reaching 27 mm in diameter after 32 days at room temperature (approximately 25 °C), and are white, reddish brown to black in color on both the surface and reverse sides.</p><fig id="F3" position="float" orientation="portrait"><object-id xmlns:xlink="http://www.w3.org/1999/xlink" content-type="doi" xlink:type="simple">10.3897/mycokeys.123.167930.figure3</object-id><object-id xmlns:xlink="http://www.w3.org/1999/xlink" content-type="arpha" xlink:type="simple">0AEE3735-2DA6-5A8C-BB8F-8DDA6BBF65EC</object-id><label>Figure 3.</label><caption><p><italic><tp:taxon-name><tp:taxon-name-part taxon-name-part-type="genus" reg="Rhodoveronaea">Rhodoveronaea</tp:taxon-name-part> <tp:taxon-name-part taxon-name-part-type="species" reg="guizhouensis">guizhouensis</tp:taxon-name-part></tp:taxon-name></italic> (<abbrev xmlns:xlink="http://www.w3.org/1999/xlink" content-type="institution" xlink:title="Herbarium of Guizhou Academy of Agriculture Sciences" id="ABBRID0ESOBG" xlink:type="simple">GZAAS</abbrev> 25-0663, holotype). a, b. Colonies on the host surface; c–f. Conidiophores, conidiogenous cells, and conidia; g–i. Conidiogenous cells and conidia; j. A germinated conidium; k–o. Conidia; p, q. Colonies on PDA from above and below after 32 days of incubation at room temperature. Scale bars: 60 μm (c–f); 30 μm (g, h); 20 μm (i); 10 μm (j); 5 μm (k–o).</p></caption><graphic xmlns:xlink="http://www.w3.org/1999/xlink" xlink:href="mycokeys-123-105-g003.jpg" position="float" orientation="portrait" xlink:type="simple" id="oo_1435502.jpg"><uri content-type="original_file" xlink:type="simple">https://binary.pensoft.net/fig/1435502</uri></graphic></fig></tp:treatment-sec><tp:treatment-sec sec-type="material" id="SECID0E3OBG"><title>Material examined.</title><p>China • Guizhou Province, Chishui City, Chishui River, on decaying submerged wood in a freshwater habitat, 10 October 2024, Hong Zhang &amp;Jian Ma, CSF2 (<abbrev xmlns:xlink="http://www.w3.org/1999/xlink" content-type="institution" xlink:title="Herbarium of Guizhou Academy of Agriculture Sciences" id="ABBRID0ECPBG" xlink:type="simple">GZAAS</abbrev> 25-0663, holotype), ex-type living cultures <abbrev xmlns:xlink="http://www.w3.org/1999/xlink" content-type="institution" xlink:title="Guizhou Culture Collection, China" id="ABBRID0EHPBG" xlink:type="simple">GZCC</abbrev> 25-0633; <italic>Ibid</italic>., CSF9 (<abbrev xmlns:xlink="http://www.w3.org/1999/xlink" content-type="institution" xlink:title="Herbarium of Guizhou Academy of Agriculture Sciences" id="ABBRID0EOPBG" xlink:type="simple">GZAAS</abbrev> 25-0664, paratype), living culture <abbrev xmlns:xlink="http://www.w3.org/1999/xlink" content-type="institution" xlink:title="Guizhou Culture Collection, China" id="ABBRID0ETPBG" xlink:type="simple">GZCC</abbrev> 25-0634.</p></tp:treatment-sec><tp:treatment-sec sec-type="notes" id="SECID0EYPBG"><title>Notes.</title><p>In our phylogenetic tree (Fig. <xref ref-type="fig" rid="F1">1</xref>), our isolates (<abbrev xmlns:xlink="http://www.w3.org/1999/xlink" content-type="institution" xlink:title="Guizhou Culture Collection, China" id="ABBRID0ECQBG" xlink:type="simple">GZCC</abbrev> 25-0633 and <abbrev xmlns:xlink="http://www.w3.org/1999/xlink" content-type="institution" xlink:title="Guizhou Culture Collection, China" id="ABBRID0EHQBG" xlink:type="simple">GZCC</abbrev> 25-0634) formed a sister clade to <italic><tp:taxon-name><tp:taxon-name-part taxon-name-part-type="genus" reg="Rhodoveronaea">Rhodoveronaea</tp:taxon-name-part> <tp:taxon-name-part taxon-name-part-type="species" reg="lignicola">lignicola</tp:taxon-name-part></tp:taxon-name></italic> (<abbrev xmlns:xlink="http://www.w3.org/1999/xlink" content-type="institution" xlink:title="Guizhou Culture Collection, China" id="ABBRID0EXQBG" xlink:type="simple">GZCC</abbrev> 23-0624) with 92% <abbrev xmlns:xlink="http://www.w3.org/1999/xlink" xlink:title="Maximum likelihood" id="ABBRID0E3QBG" xlink:type="simple">ML</abbrev> and 1.00BYPP support. <italic><tp:taxon-name><tp:taxon-name-part taxon-name-part-type="genus" reg="Rhodoveronaea">Rhodoveronaea</tp:taxon-name-part> <tp:taxon-name-part taxon-name-part-type="species" reg="guizhouensis">guizhouensis</tp:taxon-name-part></tp:taxon-name></italic> (<abbrev xmlns:xlink="http://www.w3.org/1999/xlink" content-type="institution" xlink:title="Herbarium of Guizhou Academy of Agriculture Sciences" id="ABBRID0ELRBG" xlink:type="simple">GZAAS</abbrev> 25-0663) can be distinguished from <italic><tp:taxon-name><tp:taxon-name-part taxon-name-part-type="genus" reg="Rhodoveronaea">R.</tp:taxon-name-part> <tp:taxon-name-part taxon-name-part-type="species" reg="lignicola">lignicola</tp:taxon-name-part></tp:taxon-name></italic> (<abbrev xmlns:xlink="http://www.w3.org/1999/xlink" content-type="institution" xlink:title="Herbarium of Guizhou Academy of Agriculture Sciences" id="ABBRID0E2RBG" xlink:type="simple">GZAAS</abbrev> 23-0612) by its longer conidiophores (211–268 μm<italic>vs.</italic>75–125 μm), longer conidia (up to 17 μm<italic>vs.</italic>9–13.5 μm) (<xref ref-type="bibr" rid="B10">Chen et al. 2024</xref>). Moreover, base pair comparison of <italic><tp:taxon-name><tp:taxon-name-part taxon-name-part-type="genus" reg="Rhodoveronaea">Rhodoveronaea</tp:taxon-name-part> <tp:taxon-name-part taxon-name-part-type="species" reg="guizhouensis">guizhouensis</tp:taxon-name-part></tp:taxon-name></italic> (<abbrev xmlns:xlink="http://www.w3.org/1999/xlink" content-type="institution" xlink:title="Guizhou Culture Collection, China" id="ABBRID0ETSBG" xlink:type="simple">GZCC</abbrev> 25-0633) and <italic><tp:taxon-name><tp:taxon-name-part taxon-name-part-type="genus" reg="Rhodoveronaea">R.</tp:taxon-name-part> <tp:taxon-name-part taxon-name-part-type="species" reg="lignicola">lignicola</tp:taxon-name-part></tp:taxon-name></italic> (<abbrev xmlns:xlink="http://www.w3.org/1999/xlink" content-type="institution" xlink:title="Guizhou Culture Collection, China" id="ABBRID0EDTBG" xlink:type="simple">GZCC</abbrev> 23-0624) shows 30/528 bp differences in <abbrev xmlns:xlink="http://www.w3.org/1999/xlink" xlink:title="internal transcribed spacer" id="ABBRID0EITBG" xlink:type="simple">ITS</abbrev> (5.7%, gaps 5 bp), 7/862 bp differences in <abbrev xmlns:xlink="http://www.w3.org/1999/xlink" xlink:title="large ribosomal subunit" id="ABBRID0EMTBG" xlink:type="simple">LSU</abbrev> (0.8%, gaps 2 bp), 3/910 bp differences in <abbrev xmlns:xlink="http://www.w3.org/1999/xlink" xlink:title="small subunit of the nuclear ribosomal DNA" id="ABBRID0EQTBG" xlink:type="simple">SSU</abbrev> (0.3%, without gap), 39/887 bp differences in <italic><abbrev xmlns:xlink="http://www.w3.org/1999/xlink" xlink:title="translation elongation factor 1-α" id="ABBRID0EVTBG" xlink:type="simple">tef1-α</abbrev></italic> (4.4%, without gap), and 69/803 bp differences in <italic>rpb</italic>2 (8.6%, without gap). Therefore, based on DNA molecular data and morphological characteristics, we introduce <italic><tp:taxon-name><tp:taxon-name-part taxon-name-part-type="genus" reg="Rhodoveronaea">Rhodoveronaea</tp:taxon-name-part> <tp:taxon-name-part taxon-name-part-type="species" reg="guizhouensis">guizhouensis</tp:taxon-name-part></tp:taxon-name></italic> as a novel species.</p></tp:treatment-sec><tp:treatment-sec><!--Section generated to contain objects referenced in tp:taxon-treatment.--><fig id="F1" position="float" orientation="portrait"><object-id xmlns:xlink="http://www.w3.org/1999/xlink" content-type="doi" xlink:type="simple">10.3897/mycokeys.123.167930.figure1</object-id><object-id xmlns:xlink="http://www.w3.org/1999/xlink" content-type="arpha" xlink:type="simple">27951908-4AA6-5BC9-966F-BB35E990D71F</object-id><label>Figure 1.</label><caption><p>Phylogenetic tree generated from the RAxML analysis based on the combined <abbrev xmlns:xlink="http://www.w3.org/1999/xlink" xlink:title="large ribosomal subunit" id="ABBRID0EH3AG" xlink:type="simple">LSU</abbrev>, <abbrev xmlns:xlink="http://www.w3.org/1999/xlink" xlink:title="internal transcribed spacer" id="ABBRID0EL3AG" xlink:type="simple">ITS</abbrev>, <abbrev xmlns:xlink="http://www.w3.org/1999/xlink" xlink:title="small subunit of the nuclear ribosomal DNA" id="ABBRID0EP3AG" xlink:type="simple">SSU</abbrev>, <italic><abbrev xmlns:xlink="http://www.w3.org/1999/xlink" xlink:title="translation elongation factor 1-α" id="ABBRID0EU3AG" xlink:type="simple">tef1-α</abbrev></italic>, and <italic>rpb</italic>2 sequence data. Bootstrap support values of RAxML (<abbrev xmlns:xlink="http://www.w3.org/1999/xlink" xlink:title="Maximum likelihood" id="ABBRID0E13AG" xlink:type="simple">ML</abbrev>) equal to or greater than 75%, and Bayesian posterior probabilities (PP) equal to or greater than 0.95 are given near the nodes as <abbrev xmlns:xlink="http://www.w3.org/1999/xlink" xlink:title="Maximum likelihood" id="ABBRID0E53AG" xlink:type="simple">ML</abbrev>/<abbrev xmlns:xlink="http://www.w3.org/1999/xlink" xlink:title="posterior probabilities" id="ABBRID0EC4AG" xlink:type="simple">BYPP</abbrev>, respectively. The Maximum Likelihood (<abbrev xmlns:xlink="http://www.w3.org/1999/xlink" xlink:title="Maximum likelihood" id="ABBRID0EG4AG" xlink:type="simple">ML</abbrev>) and Bayesian Inference (<abbrev xmlns:xlink="http://www.w3.org/1999/xlink" xlink:title="Bayesian Inference" id="ABBRID0EK4AG" xlink:type="simple">BI</abbrev>) analyses yielded similar tree topologies. Hyphen (“-”) indicates a posterior probability lower than 0.95 for Bayesian.<italic><tp:taxon-name><tp:taxon-name-part taxon-name-part-type="genus" reg="Myrmecridium">Myrmecridium</tp:taxon-name-part> <tp:taxon-name-part taxon-name-part-type="species" reg="schulzeri">schulzeri</tp:taxon-name-part></tp:taxon-name></italic> (CBS 100.54) and <italic><tp:taxon-name><tp:taxon-name-part taxon-name-part-type="genus" reg="Myrmecridium">M.</tp:taxon-name-part> <tp:taxon-name-part taxon-name-part-type="species" reg="sorbicola">sorbicola</tp:taxon-name-part></tp:taxon-name></italic> (CBS 143433) were selected as outgroups. Ex-type strains are denoted with “<sup>T</sup>” and newly obtained isolates are in bold black fonts.</p></caption><graphic xmlns:xlink="http://www.w3.org/1999/xlink" xlink:href="mycokeys-123-105-g001.jpg" position="float" orientation="portrait" xlink:type="simple" id="oo_1435500.jpg"><uri content-type="original_file" xlink:type="simple">https://binary.pensoft.net/fig/1435500</uri></graphic></fig></tp:treatment-sec><ref-list><ref id="B10"><mixed-citation xmlns:xlink="http://www.w3.org/1999/xlink" xlink:type="simple"><person-group><name name-style="western"><surname>Chen</surname><given-names>XM</given-names></name><name name-style="western"><surname>Tang</surname><given-names>X</given-names></name><name name-style="western"><surname>Du</surname><given-names>TY</given-names></name><name name-style="western"><surname>Lu</surname><given-names>YZ</given-names></name><name name-style="western"><surname>Suwannarach</surname><given-names>N</given-names></name><name name-style="western"><surname>Xu</surname><given-names>RF</given-names></name><name name-style="western"><surname>Yang</surname><given-names>EF</given-names></name><name name-style="western"><surname>Elgorban</surname><given-names>AM</given-names></name><name name-style="western"><surname>Tibpromma</surname><given-names>S</given-names></name><name name-style="western"><surname>Karunarathna</surname><given-names>SC</given-names></name></person-group> (<year>2024</year>) <article-title>Two new species of <italic><tp:taxon-name><tp:taxon-name-part taxon-name-part-type="genus">Rhodoveronaea</tp:taxon-name-part></tp:taxon-name></italic> (<tp:taxon-name><tp:taxon-name-part taxon-name-part-type="order">Rhamphoriales</tp:taxon-name-part></tp:taxon-name>, <tp:taxon-name><tp:taxon-name-part taxon-name-part-type="phylum">Ascomycota</tp:taxon-name-part></tp:taxon-name>) from terrestrial habitats in China.</article-title><source>Phytotaxa</source><volume>638</volume>(<issue>1</issue>): <fpage>49</fpage>–<lpage>60</lpage>. <ext-link xlink:href="10.11646/phytotaxa.638.1.4" ext-link-type="doi" xlink:type="simple">https://doi.org/10.11646/phytotaxa.638.1.4</ext-link></mixed-citation></ref></ref-list></tp:taxon-treatment>
